# Supplementary material for: Risk of Major Depression Associated with Excessive Daytime Sleepiness in Apneic Individuals
Source: Clocks Sleep. 2025 Apr 30;7(2):22. doi: 10.3390/clockssleep7020022 (PMC12101287; doi:10.3390/clockssleep7020022)
Supplement: Supplementary file 1 [file clockssleep-07-00022-s001.zip]

Archive with 1 entries (1 files):
- clockssleep-3424957-supplementary.pdf
